# Supplementary material for: Ashtanga-Based Yoga Therapy Increases the Sensory Contribution to Postural Stability in Visually-Impaired Persons at Risk for Falls as Measured by the Wii Balance Board: A Pilot Randomized Controlled Trial
Source: PLoS One. 2015 Jun 24;10(6):e0129646. doi: 10.1371/journal.pone.0129646 (PMC4479589; doi:10.1371/journal.pone.0129646)
Supplement: S2 Dataset — (XLSX) [file pone.0129646.s005.xlsx]

## Sheet: Fitness Measures
S2 Secondary Outcomes Dataset
	OLS EO (secs)		Chair Sit and Reach (in)		30s Chair Stand (secs)
AYT Subject ID	Baseline	Post	Baseline	Post	Baseline	Post
1	10.64	30	-3	1.5	12	12
2	4.46	3.9	5.5	6.5	13	14
3	3.37	6.1	0	0	15	19
4	4.33	11.4	3	7	16	16
5	6	6.87	0	1	11	12
6	2.3	3.59	1.5	2	15	16
7	1.3	1.2	-4	-2	11	14
8	30	30	0	1	11	10
9	20.9	30	2	3	18	22
	OLS EO (secs)		Chair Sit and Reach (in)		30s Chair Stand (secs)
Waitlist Subject ID	Baseline	Post	Baseline	Post	Baseline	Post
10	4.89	11.3	-1	-1.5	10	10
11	11.36	6.5	-4	-8	11	7
12	5.27	4.9	1	1	13	18
13	1.83	1.9	1	1	13	12
14	4.96	8.2	2	1	15	13
15	30	30	-6	-7	15	14
16	2.5	7.8	-8	-5	14	7
17	3.7	3.8	-8.5	-5.5	10	11
